# Supplementary material for: The Comparative Oncology of Canine Malignant Melanoma in Targeted Therapy: A Systematic Review of In Vitro Experiments and Animal Model Reports
Source: Int J Mol Sci. 2024 Sep 26;25(19):10387. doi: 10.3390/ijms251910387 (PMC11476434; doi:10.3390/ijms251910387)
Supplement: Supplementary file 1 [file ijms-25-10387-s001.zip]

Archive with 1 entries (1 files):
- ijms-3096197-supplementary.pdf
